# Supplementary material for: Performance comparison of two reduced-representation based genome-wide marker-discovery strategies in a multi-taxon phylogeographic framework
Source: Sci Rep. 2021 Feb 17;11:3978. doi: 10.1038/s41598-020-79778-x (PMC7889850; doi:10.1038/s41598-020-79778-x)
Supplement: Supplementary file 2 — Supplementary Information 2. [file 41598_2020_79778_MOESM2_ESM.zip]

Archive with 8 entries (8 files):
- AFLP/Astragalus_AFLP.str
- AFLP/Euphorbia_AFLP.str
- AFLP/Omocestus_AFLP.str
- AFLP/Omocestus_large_dataset_AFLP.str
- AFLP/Plagiolepis_AFLP.str
- AFLP/Stenobothrus_AFLP.str
- AFLP/Stipa_AFLP.str
- AFLP/information_supp_data1.txt
