# Supplementary material for: Performance comparison of two reduced-representation based genome-wide marker-discovery strategies in a multi-taxon phylogeographic framework
Source: Sci Rep. 2021 Feb 17;11:3978. doi: 10.1038/s41598-020-79778-x (PMC7889850; doi:10.1038/s41598-020-79778-x)
Supplement: Supplementary file 2 — Supplementary Information 2. [file 41598_2020_79778_MOESM2_ESM.zip › AFLP/Astragalus_AFLP.str]

Ao_A1_1	0	1	0	1	0	1	0	0	0	0	0	1	1	1	1	0	0	0	1	0	1	1	1	1	0	0	0	0	1	1	0	0	1	0	1	0	1	1	0	0	1	0	0	0	0	0	0	0	1
Ao_A1_2	0	1	0	1	0	0	0	1	0	0	1	0	1	0	0	1	0	0	1	0	0	0	0	0	1	1	0	0	1	0	0	0	1	0	1	0	0	0	0	0	1	0	0	1	1	0	0	1	0
Ao_A1_3	0	0	1	1	1	0	0	1	1	0	1	0	1	1	1	0	0	0	1	1	0	0	1	0	1	1	1	0	1	1	0	0	1	0	1	0	0	1	0	0	1	0	0	1	1	1	0	1	1
Ao_A1_3_r	0	0	1	1	1	0	0	1	1	0	1	0	1	1	1	0	0	0	1	1	0	0	1	0	1	1	1	0	1	1	0	0	1	0	1	0	0	1	0	0	1	0	0	1	1	1	0	1	1
Ao_B_1	0	0	1	1	0	0	1	0	1	0	1	1	0	0	1	0	1	1	1	1	0	1	1	1	0	0	0	0	1	0	1	1	0	0	0	0	1	1	1	0	0	0	0	0	0	0	1	0	0
Ao_B_2	0	0	1	1	0	0	1	0	1	1	1	0	0	1	1	0	0	1	0	1	0	0	0	0	1	0	0	0	0	0	0	1	1	0	0	0	0	1	0	0	0	0	0	0	0	0	1	0	1
Ao_B_3	0	0	0	1	1	0	1	0	1	0	1	0	0	1	1	1	0	0	1	1	0	0	0	0	0	0	0	0	1	0	0	0	0	0	0	0	0	0	1	0	0	0	0	1	1	0	1	0	1
Ao_P_1	1	0	1	1	1	0	1	0	1	0	1	1	0	0	1	0	1	0	1	0	0	0	1	0	0	0	1	0	0	0	0	1	0	1	0	1	0	0	0	0	1	0	0	0	0	0	1	0	1
Ao_P_2	1	0	1	0	1	0	1	0	1	0	1	0	0	0	1	0	1	0	0	0	0	0	0	0	0	0	1	0	0	1	0	1	0	1	0	0	0	0	1	0	1	0	0	1	1	0	1	0	1
Ao_P_2_r	1	0	1	0	1	0	1	0	1	0	1	0	0	0	1	0	1	0	0	0	0	0	0	0	0	0	1	0	0	1	0	1	0	1	0	0	0	0	1	0	1	0	0	1	1	0	1	0	1
Ao_P_3	1	0	1	1	1	0	1	0	1	0	1	0	0	0	1	0	1	1	1	0	0	0	1	0	0	0	1	0	1	1	1	1	0	1	0	1	0	0	1	0	1	0	0	1	0	0	1	0	0
Ao_CA_1	1	1	1	0	1	0	1	0	0	0	1	0	1	1	0	1	0	0	1	0	0	1	1	0	0	1	1	0	1	1	0	1	1	0	0	0	0	0	0	1	0	0	1	0	0	0	0	1	1
Ao_CA_1_r	1	1	0	0	0	0	1	0	0	0	1	0	1	1	0	1	0	0	1	0	0	1	1	0	0	1	1	0	1	1	0	1	1	0	0	0	0	0	0	1	0	0	1	0	0	0	0	1	1
Ao_CA_2	1	0	1	1	1	0	1	0	0	0	1	0	1	1	1	1	0	1	0	0	0	0	1	0	0	1	1	0	1	1	0	0	1	0	0	0	0	0	0	1	0	1	1	1	1	0	0	0	1
Ao_CA_3	0	0	1	0	0	0	1	0	0	0	1	0	1	1	1	1	0	0	1	0	1	1	1	0	1	1	1	0	0	0	0	0	1	0	0	0	0	1	0	1	0	0	1	1	1	0	0	1	1
Ao_A2_1	0	1	0	1	0	0	0	1	0	0	0	1	1	1	0	1	0	0	0	0	0	0	1	1	0	1	0	1	1	1	0	0	1	0	1	0	0	1	0	0	1	1	0	0	0	1	0	1	1
Ao_A2_2	0	0	1	1	1	0	1	1	0	0	0	1	1	1	0	1	1	0	1	0	0	0	1	0	0	1	0	1	1	1	0	1	1	1	1	0	0	0	0	0	1	0	0	0	0	1	0	0	0
Ao_A2_3	0	1	0	1	1	0	1	1	0	0	0	1	1	1	1	1	1	0	1	0	1	0	1	0	0	0	0	1	1	0	0	0	1	1	1	0	0	0	0	0	1	0	0	1	0	1	0	0	1
[truncated: 351 more columns]
