# Supplementary material for: Performance comparison of two reduced-representation based genome-wide marker-discovery strategies in a multi-taxon phylogeographic framework
Source: Sci Rep. 2021 Feb 17;11:3978. doi: 10.1038/s41598-020-79778-x (PMC7889850; doi:10.1038/s41598-020-79778-x)
Supplement: Supplementary file 2 — Supplementary Information 2. [file 41598_2020_79778_MOESM2_ESM.zip › AFLP/Omocestus_large_dataset_AFLP.str]

Op_110004_A2	1	0	1	0	0	0	0	1	1	1	0	0	1	0	1	1	1	1	1	1	1	1	0	1	0	0	0	0	0	1	0	1	0	1	1	0	1	1	0	1	0	0	1	0	0	0	1	1	0
Op_110005_A2	1	0	0	0	0	0	1	1	0	0	1	0	1	1	0	1	1	1	1	1	1	0	0	0	1	0	0	0	0	1	0	1	0	1	1	1	1	1	0	0	0	0	1	1	0	1	0	1	0
Op_110007_A2	0	0	0	0	0	0	1	1	1	1	1	1	1	0	0	1	1	1	0	1	0	0	0	0	0	0	0	0	0	1	0	1	0	1	1	1	1	1	1	1	0	0	0	1	0	0	0	1	0
Op_110008_A2	1	0	1	0	0	0	1	1	1	0	0	0	1	0	1	1	1	1	0	1	1	0	0	0	0	0	0	0	0	1	0	1	0	0	0	1	0	1	0	1	0	0	1	1	0	0	0	0	1
Op_110009_A2	0	0	1	0	0	0	1	1	1	1	0	1	1	0	1	1	1	1	0	0	1	1	0	0	0	1	1	0	0	1	0	0	0	1	0	1	0	1	0	1	0	0	1	0	0	0	1	1	0
Op_110019_A1	1	0	1	0	0	0	1	1	1	0	0	0	1	0	1	1	1	1	0	1	1	0	0	0	0	1	0	0	0	1	0	0	0	1	0	1	1	1	0	1	0	0	1	1	0	0	1	1	1
Op_110021_A1	1	0	1	0	0	1	1	0	1	1	0	0	1	0	1	1	1	1	0	1	1	0	0	0	0	0	0	1	1	0	0	0	0	0	0	0	1	1	1	0	0	0	1	0	0	0	0	1	1
Op_110022_A1	1	0	1	0	0	1	1	1	1	0	1	0	1	0	1	1	1	1	0	1	1	0	0	0	0	0	0	0	0	1	0	0	0	0	0	1	1	1	1	1	1	0	1	1	0	1	0	0	0
Op_110025_A1	1	0	0	0	0	0	0	1	1	1	1	0	1	0	1	1	1	1	0	1	0	0	0	0	0	0	1	1	0	1	0	1	0	1	0	1	1	0	0	0	0	0	1	1	0	0	0	1	0
Op_110026_A1	1	0	1	0	0	0	1	0	1	0	1	0	1	0	0	1	1	1	0	1	1	1	0	0	0	1	0	0	0	1	0	1	0	0	0	0	1	1	1	1	0	0	1	1	0	0	0	1	1
Op_110027_A1	0	0	0	0	0	0	1	0	1	0	1	1	1	0	1	0	1	1	0	1	1	1	0	0	1	0	1	1	1	0	0	1	0	0	0	0	1	1	0	1	0	0	1	1	0	0	0	1	0
Op_110061_A1	0	0	1	0	0	0	1	1	1	1	0	0	1	1	0	1	1	1	0	1	1	0	0	0	1	0	1	1	0	1	0	1	0	0	0	0	1	1	0	1	0	0	1	1	0	0	1	1	0
Op_110062_A1	0	0	0	0	0	0	1	1	1	1	0	1	1	1	0	1	0	1	0	1	1	0	0	0	0	0	1	1	0	1	0	0	0	1	0	1	0	1	1	1	0	0	0	0	0	0	1	1	0
Op_110064_A1	1	0	1	0	0	0	0	1	1	1	1	1	1	0	1	1	1	1	0	1	1	0	0	0	1	1	1	1	1	1	0	0	0	0	0	0	1	1	1	1	0	0	1	0	0	0	0	0	0
Op_110080_A1	1	0	1	0	0	1	1	1	1	1	0	0	1	0	1	0	1	1	0	1	0	1	0	0	0	1	0	1	0	0	0	1	0	0	0	0	1	1	0	0	0	0	0	0	0	1	0	0	0
Op_110081_A1	1	0	0	0	0	0	1	1	1	1	0	0	1	0	0	1	1	1	0	1	0	0	0	1	0	0	0	0	0	1	0	1	0	0	0	0	1	1	0	0	0	0	1	1	0	0	1	1	1
Op_110083_A1	1	0	1	0	0	0	1	1	1	1	1	1	1	0	1	1	1	1	1	1	1	0	0	0	1	1	1	1	0	1	0	1	0	1	0	0	1	1	1	0	0	0	1	0	0	1	0	1	1
Op_110100_B	1	0	0	0	1	1	0	1	0	1	1	0	0	0	0	0	1	0	0	0	1	0	1	0	0	1	1	1	1	0	1	0	0	0	0	1	1	1	0	1	0	1	0	1	1	0	1	1	0
Op_110101_B	1	0	0	0	1	0	0	0	0	1	1	0	0	0	0	1	0	1	0	1	1	0	0	1	0	0	1	0	1	0	1	0	0	1	0	1	1	0	0	0	0	1	0	0	1	0	0	1	0
Op_110102_B	1	0	0	0	1	1	1	0	0	1	1	0	0	1	0	0	0	1	1	0	1	0	0	0	1	1	1	1	0	0	0	0	0	1	0	1	1	0	0	1	0	1	0	1	0	0	0	1	0
Op_110111_B	1	0	0	0	1	0	0	0	0	1	1	0	0	1	0	1	1	1	0	1	1	0	0	0	0	0	0	1	0	0	1	0	0	1	0	1	1	0	0	0	0	1	0	1	0	0	0	1	0
Op_110112_B	1	0	0	0	1	0	0	0	0	1	1	0	0	0	0	0	0	0	1	1	1	0	1	1	1	0	1	1	0	1	0	1	0	1	1	0	1	1	0	1	0	1	0	1	1	0	0	1	0
Op_110114_B	1	0	0	0	1	0	0	0	0	1	1	0	0	0	0	0	1	0	1	0	1	0	0	0	0	1	0	0	1	0	1	0	0	0	0	1	1	0	0	0	0	1	0	0	1	0	0	1	0
Op_110116_B	0	0	0	1	1	1	0	0	0	1	1	1	0	0	0	0	0	0	0	0	0	0	1	0	0	0	0	1	0	0	0	0	0	0	0	0	1	0	0	1	1	0	0	0	1	0	0	1	0
Op_110117_B	0	0	0	0	1	1	1	0	0	1	1	0	1	0	0	0	1	1	0	0	1	0	1	0	1	1	1	1	0	0	1	0	0	1	0	0	0	0	0	1	0	1	0	1	1	0	1	1	0
Op_110118_B	1	0	0	0	1	0	1	0	0	1	0	0	1	0	0	0	0	1	0	1	0	0	0	1	1	0	1	0	0	1	1	0	0	1	0	0	1	1	1	1	0	1	0	1	0	0	0	1	0
Op_110120_P	1	0	0	0	1	0	0	1	0	1	1	0	0	0	0	1	0	0	1	0	1	0	1	1	0	1	1	0	0	1	1	0	1	1	0	1	1	0	1	1	0	1	0	1	0	0	1	1	0
Op_110121_P	1	1	0	1	1	1	1	1	0	1	1	0	0	0	1	0	0	1	1	0	1	0	1	1	0	1	1	1	0	0	1	1	0	1	0	1	1	1	0	1	1	0	0	1	1	0	0	1	0
Op_110123_P	1	0	1	0	0	0	1	0	0	1	1	0	0	0	0	0	1	0	1	0	1	0	1	1	0	1	1	1	0	0	1	0	0	0	0	1	1	0	0	1	0	0	0	0	0	0	1	1	0
Op_110127_B	1	0	0	0	1	1	0	0	0	1	1	1	0	0	0	0	0	1	1	1	1	0	0	1	0	1	0	1	0	0	1	0	0	0	0	1	1	1	0	1	0	1	0	1	1	0	0	1	0
Op_110128_B	0	0	0	0	1	0	1	1	0	1	1	0	1	0	0	0	1	1	0	0	1	0	1	1	0	0	1	0	1	1	1	0	0	1	0	1	1	0	1	1	0	1	0	1	0	0	1	1	0
Op_110129_B	1	0	1	0	1	0	0	0	0	1	1	0	0	0	0	0	0	1	0	0	1	0	1	1	0	1	1	0	0	0	1	0	0	1	0	1	1	0	1	1	0	1	0	0	0	0	0	1	0
Op_110130_P	1	0	0	0	1	0	0	0	0	1	1	0	0	0	0	0	0	1	0	0	1	0	1	1	0	1	0	0	0	1	0	1	0	1	0	1	0	0	1	1	0	1	0	0	0	0	0	1	0
Op_110134_P	1	0	0	1	1	0	0	0	0	1	1	0	1	1	0	0	1	0	1	1	0	0	0	1	1	0	1	1	0	0	1	0	0	1	0	1	0	1	0	1	0	1	0	1	1	0	0	1	0
Op_110135_P	1	0	0	0	1	0	1	1	0	1	1	0	1	0	0	0	1	1	1	0	1	0	1	1	1	0	1	0	0	1	1	0	0	0	0	1	0	0	0	1	0	1	0	0	0	0	1	1	0
Op_110163_P	1	0	0	0	1	1	0	0	0	1	1	0	0	1	0	0	0	1	1	0	0	0	0	0	0	1	1	1	0	0	0	0	0	1	0	1	0	1	0	1	0	0	0	1	1	0	0	1	0
Op_110164_P	0	0	0	0	1	1	1	0	0	1	0	0	1	0	0	0	1	1	1	1	0	0	0	0	1	1	0	1	0	0	1	0	0	1	0	1	1	1	0	1	0	1	0	0	1	0	0	1	0
Op_110165_P	0	0	0	0	1	1	0	0	0	1	1	1	0	1	0	0	0	0	1	1	0	0	0	0	1	1	1	1	1	0	0	0	0	0	0	1	0	1	0	1	0	0	0	0	0	0	0	1	0
Op_110180_CA	1	0	0	0	1	0	0	0	0	1	1	0	1	1	0	1	1	1	0	1	1	0	0	0	1	0	1	1	0	0	1	0	0	1	0	0	1	1	1	1	0	1	0	1	0	0	0	1	0
Op_110181_CA	1	0	0	1	1	1	0	0	0	1	1	0	1	1	0	0	0	1	0	0	1	0	0	0	0	0	0	1	0	0	0	0	0	1	0	1	0	0	0	1	0	1	0	1	0	0	0	1	0
Op_110182_CA	0	0	0	0	1	1	0	0	0	1	1	0	0	0	0	1	1	0	0	1	0	0	1	0	0	0	1	0	0	1	1	0	0	0	0	1	0	0	0	1	0	1	0	1	0	0	0	1	0
Op_110185_CA	0	0	0	1	1	0	1	1	0	1	1	0	1	0	0	0	1	0	0	1	1	0	1	1	0	1	0	1	1	0	0	1	1	1	0	1	1	1	0	1	0	0	0	0	0	0	1	1	0
Op_110188_CA	1	1	0	0	1	1	0	0	0	1	1	0	0	1	0	0	1	0	1	1	0	0	1	0	0	0	0	1	0	0	1	0	0	1	0	1	1	1	1	1	0	1	0	1	0	0	0	1	0
Op_110189_CA	1	1	0	0	0	1	0	0	0	1	0	0	1	1	0	1	1	1	0	0	1	0	1	0	1	0	1	0	0	0	1	0	0	1	0	1	1	0	0	1	0	1	0	1	0	0	0	1	0
Op_110191_CA	1	0	0	0	1	0	0	0	0	1	1	0	0	0	0	0	0	1	1	0	1	0	1	0	1	0	0	0	0	0	1	0	0	1	0	1	0	0	0	1	0	0	0	0	1	0	0	1	0
Op_110195_CA	0	0	0	1	1	0	0	0	0	1	1	0	1	1	0	0	1	0	0	0	0	1	1	0	0	0	1	1	0	0	1	0	1	1	0	0	0	1	0	1	0	1	0	0	0	0	0	1	0
Op_110202_CA	0	0	0	0	1	0	0	0	0	1	1	0	1	0	0	1	1	0	1	0	0	0	1	0	0	1	1	0	0	0	0	0	0	1	0	1	1	1	0	0	0	1	0	1	1	0	0	1	0
Op_110206_CA	1	0	0	1	1	1	0	1	0	1	1	0	1	1	0	1	1	0	0	0	0	0	1	0	1	1	0	1	0	1	1	0	0	0	1	1	1	1	0	1	0	1	1	1	0	0	1	1	0
Op_110207_CA	1	1	0	0	1	0	0	0	0	1	1	0	0	0	0	0	1	1	0	1	0	0	1	0	1	1	1	0	0	0	1	0	0	1	0	1	1	1	1	1	0	0	0	0	1	0	0	1	0
Op_110480_A2	1	0	1	0	1	0	1	1	0	1	0	0	1	0	0	1	1	1	0	0	1	0	0	0	0	0	1	0	0	1	0	0	0	1	0	0	1	1	1	0	0	0	1	0	0	1	0	0	0
Op_110486_A2	1	0	0	0	0	0	1	1	0	0	0	0	1	1	0	1	1	1	1	1	1	0	1	0	0	0	1	0	1	1	0	0	0	0	0	0	1	1	0	0	0	0	1	1	0	1	1	1	1
Op_110487_A2	1	0	0	0	0	0	1	1	0	0	0	0	1	0	1	1	1	1	1	1	1	0	0	1	0	0	0	1	0	1	0	0	0	1	0	0	0	1	0	0	0	0	1	0	0	0	1	0	0
Op_110491_A2	1	0	0	0	0	0	1	0	1	0	0	0	1	0	0	1	1	0	0	1	1	1	0	1	0	1	0	0	0	1	0	0	0	1	1	0	1	1	0	1	0	0	1	1	0	0	0	0	0
Op_110493_A2	0	0	1	0	0	0	1	1	1	0	0	0	1	0	1	1	1	1	0	1	1	0	0	0	0	1	0	1	0	1	0	0	0	1	0	1	1	1	1	1	0	0	0	1	0	0	0	0	0
Op_110495_A2	1	0	1	1	0	0	0	1	0	0	0	0	1	0	0	1	1	1	1	1	1	0	0	0	0	0	1	0	0	1	0	1	0	0	0	0	1	1	0	1	0	0	1	1	0	0	0	1	1
Op_110501_P	1	0	0	0	1	1	0	0	0	1	1	0	1	0	0	0	0	0	0	0	1	0	0	0	0	0	1	0	0	1	0	0	0	1	0	1	1	1	0	1	0	1	0	1	1	0	1	1	0
Op_110502_P	0	0	0	0	1	1	0	0	0	1	1	0	0	0	0	0	1	0	1	0	1	0	1	1	0	0	1	1	0	0	1	0	0	1	0	1	1	1	0	1	0	1	0	1	0	0	1	1	0
Op_110509_A2	0	0	0	0	0	0	1	1	1	1	1	0	1	0	1	1	1	0	0	1	1	0	0	1	1	1	0	1	0	1	0	1	0	1	0	1	1	1	0	1	0	0	1	1	0	0	0	1	0
Op_110510_A2	0	0	1	0	0	0	1	1	1	0	1	0	0	0	1	1	1	1	0	1	1	0	0	0	0	0	0	0	1	1	0	0	0	0	0	0	1	1	0	0	1	0	0	1	0	0	0	1	1
Op_110511_A2	0	0	1	0	1	0	1	1	1	1	0	0	1	0	1	1	1	0	0	1	1	0	0	0	0	0	0	0	0	1	0	1	0	1	1	0	1	1	1	0	0	0	1	1	0	1	0	1	0
Op_110695_A2	1	0	1	0	0	0	0	1	1	0	1	0	1	0	0	1	1	1	1	1	1	0	0	0	1	0	0	1	0	1	0	1	0	0	0	0	1	1	0	1	0	0	0	0	0	1	0	0	1
Op_110696_A2	1	0	1	0	0	0	1	1	1	1	0	0	1	0	0	1	1	1	0	1	1	1	0	0	0	0	1	1	0	1	0	1	0	0	0	1	1	1	0	0	0	0	1	1	0	0	0	1	0
Op_110697_A2	1	0	1	0	0	0	0	1	0	1	0	0	1	0	1	1	1	1	0	0	1	0	0	0	0	0	0	1	0	1	0	0	0	0	0	1	0	1	0	1	1	0	1	0	0	1	0	0	0
Op_110708_A2	0	0	1	0	0	0	0	1	1	1	0	0	0	0	0	1	1	1	1	1	1	1	0	0	0	1	0	1	0	0	0	0	0	1	0	0	1	1	0	0	0	0	1	1	0	0	0	1	1
Op_110709_A2	1	0	1	0	0	0	1	1	0	1	0	0	1	0	1	1	1	0	0	1	1	0	1	0	0	1	0	1	0	1	0	1	0	1	0	1	0	1	0	1	0	0	1	0	0	0	0	1	1
Op_110710_A2	0	0	1	0	1	0	1	1	1	1	1	0	0	0	1	1	1	1	0	1	0	0	0	0	0	0	0	0	0	1	0	0	0	1	0	0	1	1	0	1	0	0	1	1	0	0	0	0	0
Op_110729_A2	1	0	1	0	0	1	1	1	1	1	1	0	1	0	1	1	1	1	0	1	1	0	0	0	1	0	1	1	0	1	0	1	0	1	0	1	1	1	0	1	0	0	1	0	0	0	0	1	0
Op_110730_A2	1	0	0	1	0	0	1	1	1	1	1	0	1	0	1	1	1	1	0	1	1	0	0	0	1	1	1	1	0	0	0	0	0	1	0	0	1	1	0	1	0	0	1	0	0	0	0	1	0
Op_110756_A2	1	0	1	0	0	0	0	1	0	0	0	0	1	0	0	1	1	0	0	1	1	0	1	0	0	0	1	0	0	1	0	1	1	0	0	1	1	1	1	1	0	0	1	0	0	0	0	0	0
Op_110757_A2	1	0	0	0	0	0	1	1	1	0	0	0	1	0	1	1	1	1	0	1	1	0	0	1	1	0	0	1	0	1	0	0	1	0	0	0	1	1	1	1	0	0	1	1	0	0	0	1	0
Op_110805_A2	0	0	1	0	0	0	0	1	0	1	1	1	1	1	0	1	1	1	0	1	1	0	1	0	1	1	1	1	0	0	0	1	0	1	1	1	1	1	1	1	0	0	1	1	0	1	0	1	0
Op_110806_A2	0	0	1	0	0	0	0	1	0	1	1	0	1	0	1	1	1	0	1	1	0	1	1	0	0	0	0	1	0	1	0	1	0	0	1	0	0	1	1	1	0	0	1	0	0	1	1	0	0
Op_110807_A2	1	0	1	0	0	0	0	1	1	0	1	1	1	0	1	1	1	1	0	1	1	0	0	0	1	1	0	1	0	1	0	1	0	0	0	1	1	1	0	1	0	0	1	1	0	0	1	0	0
Op_110811_A2	1	0	0	0	0	0	1	1	1	1	1	1	1	0	1	1	1	1	0	1	1	1	0	1	0	1	0	1	0	1	0	1	0	0	1	1	1	1	0	0	1	0	1	1	0	0	1	0	0
Op_110812_A2	1	0	1	0	0	0	0	1	1	0	1	0	1	1	1	1	1	1	0	1	1	0	1	1	0	0	0	0	0	0	0	1	0	0	0	1	1	1	0	1	0	0	0	1	0	0	1	0	1
Op_110022R_A1	1	0	1	0	0	0	1	0	1	0	1	0	1	0	1	1	1	1	0	1	1	0	0	1	0	0	0	1	0	1	0	0	0	0	0	1	1	1	1	1	0	0	1	1	0	0	0	0	0
Op_110061R_A1	0	0	1	0	0	0	1	1	1	1	1	0	1	1	0	1	1	1	0	1	1	0	0	0	1	0	0	0	0	1	0	0	0	1	0	0	1	1	0	1	0	0	0	1	0	0	0	1	0
Op_110064R_A1	1	0	0	0	0	0	0	1	1	1	0	1	1	0	1	1	1	0	0	1	1	0	0	0	1	1	1	1	0	1	0	0	0	0	0	0	1	1	1	0	0	0	1	0	0	1	0	0	0
Op_110117R_B	0	0	0	1	1	0	1	0	0	1	1	0	0	0	0	0	1	1	1	0	1	0	1	1	1	1	1	1	0	0	1	0	0	1	0	0	0	0	0	1	0	1	0	1	1	0	1	1	0
Op_110123R_P	1	0	0	1	1	1	1	0	0	0	1	0	1	0	0	0	0	1	1	0	1	0	0	1	0	0	1	1	0	0	1	0	0	1	0	1	1	0	0	1	0	1	0	0	0	0	0	1	0
Op_110127R_B	1	0	0	0	1	0	1	0	0	1	1	1	0	0	0	0	0	1	1	1	1	0	0	1	1	1	1	1	0	0	1	0	0	1	0	1	1	1	0	1	0	1	0	1	1	0	0	1	0
Op_110129R_B	1	1	1	0	1	0	0	0	0	1	1	0	1	0	0	0	0	1	0	0	1	1	0	1	0	0	1	0	0	0	1	0	0	0	0	1	1	0	0	1	0	1	0	1	0	0	1	1	0
Op_110163R_P	1	0	0	0	1	1	1	0	0	0	0	0	0	1	0	0	1	1	0	0	0	0	0	0	0	1	1	1	0	0	1	1	0	1	0	1	1	1	0	1	0	0	0	1	1	0	0	1	0
Op_110182R_CA	1	0	0	0	0	1	0	0	0	1	0	0	0	0	0	0	1	0	0	0	0	0	1	0	0	0	1	1	0	1	1	0	0	0	0	1	0	0	0	1	0	1	0	1	0	0	0	1	0
Op_110188R_CA	1	1	0	1	1	1	1	0	0	1	1	0	1	0	0	0	0	1	1	0	1	0	1	0	0	0	0	0	0	0	1	0	0	1	0	1	1	1	0	1	0	0	0	1	1	0	0	1	0
Op_110206R_CA	1	0	0	0	0	1	0	0	0	1	1	0	1	0	0	1	1	1	1	1	0	0	1	0	0	1	0	0	0	1	1	0	0	1	0	1	0	1	0	1	1	0	0	1	0	0	1	1	0
Op_110487R_A2	1	0	1	0	1	0	1	1	0	0	0	0	1	0	1	1	1	1	0	1	1	0	0	0	0	0	1	1	0	1	0	0	0	0	0	0	1	1	0	0	0	0	1	0	0	0	1	1	1
Op_110502R_P	0	1	0	0	1	1	0	0	0	1	0	1	0	0	0	0	0	0	1	0	0	0	1	1	0	0	1	1	0	0	1	0	0	1	0	1	1	1	0	1	0	1	0	1	0	0	1	1	0
[truncated: 936 more columns]
