# Supplementary material for: Performance comparison of two reduced-representation based genome-wide marker-discovery strategies in a multi-taxon phylogeographic framework
Source: Sci Rep. 2021 Feb 17;11:3978. doi: 10.1038/s41598-020-79778-x (PMC7889850; doi:10.1038/s41598-020-79778-x)
Supplement: Supplementary file 2 — Supplementary Information 2. [file 41598_2020_79778_MOESM2_ESM.zip › AFLP/Stipa_AFLP.str]

Sc_A1_1	1	1	1	0	1	1	0	1	0	1	1	1	1	0	1	1	1	1	1	1	1	1	0	1	1	0	1	1	1	0	0	0	0	1	0	1	1	0	1	0	1	1	0	0	1	0	0	1	0
Sc_A1_1_r	1	1	1	0	1	1	0	1	0	1	1	1	1	1	1	1	1	1	1	1	1	1	0	1	1	0	1	1	1	0	0	0	0	1	0	1	1	0	1	0	1	1	0	0	1	0	0	1	0
Sc_A1_2	1	1	1	0	1	0	0	1	0	1	1	1	1	1	1	1	1	1	1	0	1	1	0	1	1	0	1	1	1	0	0	1	0	1	0	1	1	0	1	0	1	1	0	0	1	0	0	0	0
Sc_A1_3	1	1	1	0	1	0	0	1	0	1	1	1	1	1	1	1	1	1	1	1	1	1	0	1	1	0	0	1	1	0	0	0	0	1	0	1	1	0	1	0	1	1	0	0	1	0	0	1	0
Sc_B_1	1	1	1	0	1	0	0	1	0	1	1	1	1	1	1	1	1	1	1	0	1	1	0	1	1	0	1	1	1	0	0	1	0	1	0	1	0	0	0	0	1	1	0	0	0	0	0	0	0
Sc_B_1_r	1	1	1	0	1	0	0	1	0	1	1	1	1	1	1	1	1	1	1	0	1	1	0	1	1	0	1	1	1	0	0	1	0	1	0	1	1	0	0	0	1	1	0	0	0	0	0	0	0
Sc_B_2	1	1	1	0	1	0	0	1	0	1	1	1	1	0	1	1	1	1	1	1	1	1	0	0	1	0	1	1	1	1	0	0	0	1	0	1	1	0	0	0	1	1	0	0	0	0	0	1	0
Sc_B_3	1	1	1	0	1	1	1	1	0	1	1	1	1	1	1	1	1	1	1	1	1	1	1	1	1	0	1	1	1	0	1	0	0	1	0	1	1	0	0	0	1	1	0	0	0	1	1	1	0
Sc_P_1	1	1	1	0	1	0	0	1	0	1	1	1	1	1	1	1	1	1	1	1	1	1	0	0	1	0	1	1	1	1	0	0	0	1	0	1	1	0	1	0	1	1	1	0	1	0	0	1	0
Sc_P_2	1	1	1	0	1	0	0	1	0	1	1	1	0	1	1	1	1	1	1	1	1	1	0	1	1	0	1	1	1	0	1	0	0	1	0	1	0	0	0	0	1	1	0	0	0	0	0	1	0
Sc_P_3	1	1	1	0	1	0	0	1	0	1	1	1	1	1	1	1	1	1	1	1	1	1	0	0	1	0	1	1	1	1	0	0	0	1	0	1	1	0	0	0	1	1	1	0	0	0	1	1	0
Sc_P_3_r	1	1	1	0	1	0	0	1	0	1	1	1	1	1	1	1	1	1	1	1	1	1	0	0	1	0	1	1	1	1	0	0	0	1	0	1	1	0	0	0	1	1	1	0	0	0	1	1	0
Sc_CA_2	1	1	1	0	1	1	1	1	0	1	1	1	1	0	1	1	1	1	1	0	1	1	0	1	1	0	1	1	1	0	1	1	0	1	0	1	1	0	1	0	1	1	0	0	0	1	0	0	0
Sc_CA_3	1	1	1	0	1	1	1	1	0	1	1	1	1	1	1	1	1	1	1	0	1	1	0	1	1	0	1	1	1	0	0	1	0	1	0	1	1	0	1	0	1	1	0	0	0	0	1	1	0
Sc_A2_1	1	1	1	0	1	1	1	1	0	1	1	1	1	0	1	1	1	1	1	1	1	1	0	1	1	0	1	1	1	0	0	1	0	1	0	1	1	0	1	0	1	1	0	0	0	1	0	1	0
Sc_A2_2	1	1	1	0	1	0	0	1	0	1	1	1	1	1	1	1	1	1	1	0	1	1	1	1	1	0	1	1	1	0	0	0	0	1	0	1	1	0	1	0	1	1	0	1	0	0	0	0	0
Sc_A2_3	1	1	1	0	1	0	0	1	0	1	1	1	1	0	1	1	1	1	1	0	1	1	0	1	1	0	1	1	1	0	0	0	0	1	0	1	1	0	1	0	1	1	0	0	0	0	0	0	1
[truncated: 107 more columns]
