# Supplementary material for: Performance comparison of two reduced-representation based genome-wide marker-discovery strategies in a multi-taxon phylogeographic framework
Source: Sci Rep. 2021 Feb 17;11:3978. doi: 10.1038/s41598-020-79778-x (PMC7889850; doi:10.1038/s41598-020-79778-x)
Supplement: Supplementary file 2 — Supplementary Information 2. [file 41598_2020_79778_MOESM2_ESM.zip › AFLP/information_supp_data1.txt]

The provided files contain all post-quality control AFLP data (see M&M section in the manuscript for details) in a tab delimited structure format.

The sample identifiers contain information on the population assignment (A1, A2, B, CA, P), and if the sample is a replicate (R).

If pre-quality control AFLP data is desired, please contact the corresponding author.
